# Supplementary material for: Effect of Diatomite Application on the Removal of Biogenic Pollutants in Rain Gardens
Source: Materials (Basel). 2024 Dec 22;17(24):6279. doi: 10.3390/ma17246279 (PMC11727856; doi:10.3390/ma17246279)
Supplement: Supplementary file 1 [file materials-17-06279-s001.zip]

Archive with 1 entries (1 files):
- materials-3353164-supplementary.pdf
